# Supplementary material for: Mental Pain in Eating Disorders: An Exploratory Controlled Study
Source: J Clin Med. 2021 Aug 14;10(16):3584. doi: 10.3390/jcm10163584 (PMC8397208; doi:10.3390/jcm10163584)
Supplement: Supplementary file 1 [file jcm-10-03584-s001.zip]

Archive with 1 entries (1 files):
- jcm-1327193-supplementary.pdf
